# Supplementary material for: Antimicrobial Effect of Copper Nanoparticles on Relevant Supragingival Oral Bacteria
Source: Microorganisms. 2024 Mar 20;12(3):624. doi: 10.3390/microorganisms12030624 (PMC10975658; doi:10.3390/microorganisms12030624)
Supplement: Supplementary file 1 [file microorganisms-12-00624-s001.zip]

Archive with 1 entries (1 files):
- microorganisms-2905492-supplementary.pdf
